# Supplementary material for: Problems with the nested granularity of feature domains in bioinformatics: the eXtasy case
Source: BMC Bioinformatics. 2015 Feb 23;16(Suppl 4):S2. doi: 10.1186/1471-2105-16-S4-S2 (PMC4347616; doi:10.1186/1471-2105-16-S4-S2)
Supplement: Additional file 1 — A Matlab function for training Random Forest with hierarchical sampling. This Matlab function accepts training data, training outcomes, desired number of trees in the ensemble and the ordinal number of the feature over which the hierarchical sampling has to be performed, and returns a trained Random forest classier. [file 1471-2105-16-S4-S2-S1.m]

% rf_hierarhical.m  - Training Random forest classifer with hierarhical sampling (Popovic et al. 2015).
%   
%   [model] = rf_hierarchical(X,Y,no_trees,no_feature)
%   
%   INPUTS:
%
%     X             m x n matrix of training data             
%     Y             m x 1 vector of training outcomes
%     no_trees      Number of trees in the ensemble
%     no_feature    Ordinal number of the coarsest feature
%
%   OUTPUT:
%
%     model         Trained Random forest classifier 
%

function [model] = rf_hierarchical(X,Y,no_trees,no_feature)

% If coarsest feature has not been manualy set, the column with the smallest
% number of distinctive values is taken as the grain-defining feature
if (no_feature==0)
    no_features = length(X(1,:));
    no_unique_values = zeros(1,no_features);
    for i = 1:no_features
        no_unique_values(i) = length(unique(X(:,i)));
    end;
    [~,no_feature] = min(no_unique_values);
end;

% Sampling   
defining_feature = X(:,no_feature);
sampling_id = unique(defining_feature);
no_sampling_ids = length(sampling_id);
unique_Y = zeros(no_sampling_ids,1);
samples = zeros(no_trees,no_sampling_ids);
for i = 1:no_sampling_ids
    one_sample = find(defining_feature==sampling_id(i));
    samples(:,i) = one_sample(randi(length(one_sample),[no_trees,1]));
    unique_Y(i) = mode(Y(defining_feature==sampling_id(i)));
end;

% Ensemble building
for e = 1:no_trees
    temp_model = TreeBagger(1,X(samples(e,:)',:),unique_Y,'SampleWithReplacement','off','FBoot',1);
    temp_model = compact(temp_model);
    if (e==1)
        model = temp_model;
    else
        model = combine(model,temp_model);
    end;
end;
